# Supplementary material for: The taxonomic accounts of the genus Symmorphus Wesmael (Hymenoptera, Vespidae, Eumeninae) from China, with descriptions of three new species
Source: Zookeys. 2014 Mar 14;(389):9–26. doi: 10.3897/zookeys.389.7045 (PMC3974429; doi:10.3897/zookeys.389.7045)
Supplement: XML Treatment for Symmorphus (Symmorphus) tianchiensis [file zookeys.389.7045-treatment2.xml]

<!DOCTYPE tp:taxon-treatment
  PUBLIC "-//TaxonX//DTD Taxonomic Treatment Publishing DTD v0 20100105//EN" "tax-treatment-NSO.dtd">
<tp:taxon-treatment xmlns:tp="http://www.plazi.org/taxpub"><tp:treatment-meta><mixed-citation publication-type="journal"><person-group><name><surname>Li</surname><given-names>Ting-jing</given-names></name><name><surname>Chen</surname><given-names>Bin</given-names></name></person-group><article-title>The taxonomic accounts of the genus <italic>Symmorphus</italic> Wesmael (Hymenoptera, Vespidae, Eumeninae) from China, with descriptions of three new species</article-title><source>Zookeys</source><day>14</day><month>3</month><year>2014</year><volume>2014</volume><issue>389</issue><fpage>9</fpage><lpage>26</lpage><pub-id pub-id-type="doi">10.3897/zookeys.389.7045</pub-id></mixed-citation></tp:treatment-meta><tp:nomenclature><tp:taxon-name>
                        <tp:taxon-name-part taxon-name-part-type="genus">Symmorphus</tp:taxon-name-part>
                        (<tp:taxon-name-part taxon-name-part-type="subgenus">Symmorphus</tp:taxon-name-part>)
                        <tp:taxon-name-part taxon-name-part-type="species">tianchiensis</tp:taxon-name-part>
                        <object-id xmlns:xlink="http://www.w3.org/1999/xlink" content-type="zoobank" xlink:type="simple">http://zoobank.org/FCA23B0A-F2DB-499B-B1B6-15D75C34CBAB</object-id>
                        <object-id xmlns:xlink="http://www.w3.org/1999/xlink" xlink:type="simple">http://species-id.net/wiki/Symmorphus_tianchiensis</object-id>
                    </tp:taxon-name><tp:taxon-authority>Li &amp; Chen</tp:taxon-authority><tp:taxon-status xmlns:xlink="http://www.w3.org/1999/xlink" xlink:type="simple">sp. n.</tp:taxon-status><xref ref-type="fig" rid="F1">Figs 1–10</xref></tp:nomenclature><tp:treatment-sec sec-type="Material examined"><title>Material examined.</title><p>Holotype. ♀, China, Yunnan Prov., Dali City, Yunlong County, Tianchi National Nature Reserve, <named-content xmlns:xlink="http://www.w3.org/1999/xlink" content-type="dwc:verbatimCoordinates" xlink:type="simple">25°52'13.05"N, 99°17'14.33"E</named-content>, 2579 m, 9.VII.2011, Tingjing Li, No. 1001516 (CQNU); <bold>Paratypes:</bold> 1♀1♂, the same as holotype, Nos. 1001524, 1001517 (CQNU); 1♀, China, Yunnan Prov., Nujiang City, Lanping County, Jinding Town, Xinshengqiao National Forest Park, <named-content xmlns:xlink="http://www.w3.org/1999/xlink" content-type="dwc:verbatimCoordinates" xlink:type="simple">26°26'56.36"N, 99°23'04.69"E</named-content>, 2412 m, 12. VII.2011, Tingjing Li, No. 1004036 (CQNU).</p></tp:treatment-sec><tp:treatment-sec sec-type="Description"><title>Description.</title><p>Female (<xref ref-type="fig" rid="F1">Fig. 1</xref>): body length 9.5–10.5 mm, forewing length 10.0–10.5 mm. Black; with the following parts orange-red to red: dorsal pronotal spot, apical border of T1, and subapical border of T2, S2 and T4 (absent in one female paratype); interantennal spot and post-ocular dot orange-yellow; fore tibia inside brown. Wings lightly infuscate. Hairs pale brown; mesosoma with sparse lengthened hairs, in addition to short pubescence.</p><fig id="F1" position="float" orientation="portrait"><label>Figures 1–10.</label><caption><p><italic><tp:taxon-name>Symmorphus (Symmorphus) tianchiensis</tp:taxon-name></italic> Li &amp; Chen, sp. n. <bold>1, 3, 5–10</bold> female, <bold>2, 4</bold> male. <bold>1</bold> general habitus <bold>2</bold> antenna in ventral view <bold>3–4</bold> clypeus <bold>5</bold> vertex in dorsal view <bold>6</bold> mesepisternum in ventral view <bold>7</bold> transverse carina of T1 in lateral view; <bold>8</bold> T1; <bold>9</bold> S1; <bold>10</bold> propodeum.</p></caption><graphic xmlns:xlink="http://www.w3.org/1999/xlink" xlink:href="zookeys-389-009-g001.jpg" position="float" orientation="portrait" xlink:type="simple"/></fig><p>Head. Clypeus sparsely punctate-puncticulate to foveolate-puncticulate, apex broadly and moderately emarginated, evenly convex, with apical teeth, and slightly reflexed anteriorly (<xref ref-type="fig" rid="F1">Fig. 3</xref>); frons and vertex foveolate-puncticulate, major punctures closely spaced; interantennal carina prominent; cephalic fovea somewhat larger than post ocellus, and foveal interval somewhat less than postocellar distance, cephalic foveal carina indistinct (<xref ref-type="fig" rid="F1">Fig. 5</xref>); occipital carina without submedial incisions.</p><p>Mesosoma. Pronotum, except anterior face, foveolate-puncticulate, major punctures closely spaced, more or less costate laterally, anterior face smooth and polish, pronotal carina complete, humeral angle barely projected. Mesoscutum foveolate-puncticulate, major punctures widely spaced medially, moderately spaced anteriorly and posteriorly; notaulus complete; mesepisternum with epicnemial carina dorsally obsolete and ventrally faint (<xref ref-type="fig" rid="F1">Fig. 6</xref>); anterior margin of pseudosternum without high reflexed margin; mesoscutellum foveolate-puncticulate, similar to those on mesoscutum. Dorsal mesepisternum sparsely foveolate-puncticulate, space between punctures smooth and polish, ventral mesepisternum sparsely foveolate-puncticulate, major punctures widely spaced, minor punctures obscure, space between punctures alutaceous; dorsal <!--PageBreak-->mesepimeron sparsely foveolate, space between punctures smooth and polish, ventral mesepimeron dull, and coarsely alutaceous. Metanotum foveolate-puncticulate dorsally, obscurely puncticulate ventrally, metanotum nearly vertical, dorsal surface narrow. Propodeal dorsum and posterior face coarse, areolate-rugose, propodeal superior shelf moderately long (2.2 times trans-scutal sulcus), lateral face of propodeum striately rugose ventrally, areolate-rugose dorsally, propodeal submedian carina present ventrally, faint and irregular dorsally (<xref ref-type="fig" rid="F1">Fig. 10</xref>), propodeal valvula short posteriorly, fused distally to submarginal carina, propodeal orifice somewhat elliptic dorsally (<xref ref-type="fig" rid="F1">Fig. 10</xref>).</p><p>Metasoma. Metasomal tergum 1 with postcarinal area foveolate-puncticulate to foveate-puncticulate (<xref ref-type="fig" rid="F1">Figs 7–8</xref>), postcarinal length of T1/apical width=0.73, carinal width/apical width=0.79, postcarinal sides slightly convergent toward base, transverse carina laterally faint (<xref ref-type="fig" rid="F1">Fig. 7</xref>), longitudinal furrow narrowly and shallowly depressed, with deeper narrow medial sulcus (<xref ref-type="fig" rid="F1">Fig. 8</xref>), apical margin indistinctly depressed; S1 flat and without basal carina anteriorly, areolate-rugose medially and posteriorly, without median longitudinal ridge, and lateral oblique ridges strongly prominent (<xref ref-type="fig" rid="F1">Fig. 9</xref>); segment 2 foveolate-puncticulate basally, major punctures more closely spaced; T3–5 <!--PageBreak-->sparsely punctate-puncticulate to foveolate-puncticulate, major punctures subapically; segment 2 except base and S3–6 with evenly minor punctures.</p><p>Male. Body length 7.5 mm, forewing length 8.5 mm. Sculpture, punctuation, hairs, and coloration similar to female except as follows: clypeus entirely light yellow to yellow (<xref ref-type="fig" rid="F1">Fig. 4</xref>), except apical margin brown red; antennal segments 3–13 pale brown ventrally (<xref ref-type="fig" rid="F1">Fig. 2</xref>); dorsal pronotal spot, apical border of T1, and subapical border of both T2 and S2 orange-red; mesepisternum dorsally with small yellow spot; fore tibia inside pale brown, fore tarsus brown apically; antennal tyloids absent, segment 13 length/width=1.56 (<xref ref-type="fig" rid="F1">Fig. 2</xref>).</p></tp:treatment-sec><tp:treatment-sec sec-type="Distribution"><title>Distribution.</title><p>China (Yunnan).</p></tp:treatment-sec><tp:treatment-sec sec-type="Remarks"><title>Remarks.</title><p>This species is similar to <italic><tp:taxon-name>Symmorphus (Symmorphus) sichuanensis</tp:taxon-name></italic> by S1 without basal carina, T1 with transverse carina laterally faint to obsolete, and mesepisternum with epicnemial carina dorsally obsolete; but can be easily distinguished from the similar species and other members of the genus by the combination of the following characters: body moderately long; in both female and male, dorsal pronotal spot orange-red (<xref ref-type="fig" rid="F1">Figs 1</xref>, <xref ref-type="fig" rid="F1">5</xref>); in female, mesepisternum with epicnemial carina ventrally faint; in male, antenna without tyloids (<xref ref-type="fig" rid="F1">Fig. 2</xref>), and subapical border of both T2 and S2 orange-red.</p></tp:treatment-sec><tp:treatment-sec sec-type="Etymology"><title>Etymology.</title><p>It is named after the type locality of the species, Tianchi National Nature Reserve in Dali city, Yunnan of China.</p></tp:treatment-sec></tp:taxon-treatment>
