# Supplementary material for: The taxonomic accounts of the genus Symmorphus Wesmael (Hymenoptera, Vespidae, Eumeninae) from China, with descriptions of three new species
Source: Zookeys. 2014 Mar 14;(389):9–26. doi: 10.3897/zookeys.389.7045 (PMC3974429; doi:10.3897/zookeys.389.7045)
Supplement: XML Treatment for Symmorphus (Symmorphus) nigriclypeus [file zookeys.389.7045-treatment4.xml]

<!DOCTYPE tp:taxon-treatment
  PUBLIC "-//TaxonX//DTD Taxonomic Treatment Publishing DTD v0 20100105//EN" "tax-treatment-NSO.dtd">
<tp:taxon-treatment xmlns:tp="http://www.plazi.org/taxpub"><tp:treatment-meta><mixed-citation publication-type="journal"><person-group><name><surname>Li</surname><given-names>Ting-jing</given-names></name><name><surname>Chen</surname><given-names>Bin</given-names></name></person-group><article-title>The taxonomic accounts of the genus <italic>Symmorphus</italic> Wesmael (Hymenoptera, Vespidae, Eumeninae) from China, with descriptions of three new species</article-title><source>Zookeys</source><day>14</day><month>3</month><year>2014</year><volume>2014</volume><issue>389</issue><fpage>9</fpage><lpage>26</lpage><pub-id pub-id-type="doi">10.3897/zookeys.389.7045</pub-id></mixed-citation></tp:treatment-meta><tp:nomenclature><tp:taxon-name>
                        <tp:taxon-name-part taxon-name-part-type="genus">Symmorphus</tp:taxon-name-part>
                        (<tp:taxon-name-part taxon-name-part-type="subgenus">Symmorphus</tp:taxon-name-part>)
                        <tp:taxon-name-part taxon-name-part-type="species">nigriclypeus</tp:taxon-name-part>
                        <object-id xmlns:xlink="http://www.w3.org/1999/xlink" content-type="zoobank" xlink:type="simple">http://zoobank.org/C5EFD701-81FE-44EA-B533-E1531BA283FD</object-id>
                        <object-id xmlns:xlink="http://www.w3.org/1999/xlink" xlink:type="simple">http://species-id.net/wiki/Symmorphus_nigriclypeus</object-id>
                    </tp:taxon-name><tp:taxon-authority>Li &amp; Chen</tp:taxon-authority><tp:taxon-status xmlns:xlink="http://www.w3.org/1999/xlink" xlink:type="simple">sp. n.</tp:taxon-status><xref ref-type="fig" rid="F3">Figs 17–21</xref></tp:nomenclature><tp:treatment-sec sec-type="Material examined"><title>Material examined.</title><p>Holotype. ♂, China, Tibet, Nyingchi, Medog County, <named-content xmlns:xlink="http://www.w3.org/1999/xlink" content-type="dwc:verbatimCoordinates" xlink:type="simple">29°71'N, 95°63'E</named-content>, 3026 m, 13.VII.2013, Yong Zhou, No. 1004038 (CQNU).</p></tp:treatment-sec><tp:treatment-sec sec-type="Description"><title>Description.</title><p>Male (<xref ref-type="fig" rid="F3">Fig. 17</xref>): body length 7.0 mm, forewing length 9.0 mm. Black; apical margin of T1 orange-red, subapical margin of both T2 and S2 orange-yellow. Wings lightly infuscate. Hairs white, mesosoma with sparse lengthened hairs, in addition to short pubescence.</p><fig id="F3" position="float" orientation="portrait"><label>Figures 17–21.</label><caption><p>Male of <italic><tp:taxon-name>Symmorphus (Symmorphus) nigriclypeus</tp:taxon-name></italic> Li &amp; Chen, sp. n. <bold>17</bold> general habitus <bold>18</bold> clypeus <bold>19</bold> antennal apex in lateral view <bold>20</bold> mesosoma in dorsal view <bold>21</bold> T1.</p></caption><graphic xmlns:xlink="http://www.w3.org/1999/xlink" xlink:href="zookeys-389-009-g003.jpg" position="float" orientation="portrait" xlink:type="simple"/></fig><p>Head. Clypeus moderately punctate-puncticulate, clypeal apex deeply emarginated and with acute apical toothed laterally (<xref ref-type="fig" rid="F3">Fig. 18</xref>). Frons punctate-puncticulate to foveolate-puncticulate, major punctures closely spaced; vertex punctate-puncticulate and barely foveolate-puncticulate, minor punctures closely spaced; interantennal carina prominent; male antennal segments 10–13 with tyloids, segment 13 length/width=1.43 (<xref ref-type="fig" rid="F3">Fig. 19</xref>).</p><p>Mesosoma. Pronotum, except anterior face, punctate-puncticulate to foveolate-puncticulate, major punctures widely spaced, more or less costate laterally, minor <!--PageBreak-->punctures evenly and closely spaced; anterior face obscurely imbricate; pronotal carina complete; humeral angle moderately projected. Mesoscutum punctate-puncticulate to foveolate-puncticulate, primarily punctate-puncticulate, minor punctures evenly and densely spaced, major punctures great widely spaced; notaulus complete and distinctly deep (<xref ref-type="fig" rid="F3">Fig. 20</xref>); pseudosternum anterior margin without high reflexed margin. Mesoscutellum similar to mesoscutum. Dorsal mesepisternum sparsely punctate-puncticulate to foveolate-puncticulate, major punctures very widely spaced, shallow and indistinct, minor punctures obscure; ventral mesepisternum foveolate-puncticulate, major punctures widely spaced, minor punctures obscure. Mesepimeron striately rugose. Metanotum nearly vertical, dorsal surface narrow, foveolate-puncticulate dorsally, striately rugose ventrally. Propodeum striately rugose laterally, areolate-rugose dorsally; posterior face obscure striately rugose, propodeal superior shelf length 3.1 timestrans-scutal sulcus, propodeal orifice broadly and rounded, propodeal submedian carina complete and sharply defined throughout; propodeal valvula short posteriorly, fused distally to submarginal carina.</p><p>Metasoma. Metasomal tergum 1 with postcarinal area foveolate-puncticulate, postcarinal length/apical width=0.71, carinal width/apical width=0.85, postcarinal sides slightly convergent toward base, transverse carina complete, longitudinal furrow broadly depressed, with deeper narrow medial sulcus; apical margin indistinctly depressed (<xref ref-type="fig" rid="F3">Fig. 21</xref>); S1 rugose anteriorly, basal carina deeply curved posteriorly, fused to lateral oblique ridges, median longitudinal ridge strongly prominent and flanked by longitudinal carinate rugae; segment 2 punctate-puncticulate, minor punctures connected by obscure imbricate subsculpture; T3–5 sparsely foveolate-puncticulate, major punctures subapically. Segments 3–6 with imbricate subsculpture.</p><p>Female. Unknown.</p><!--PageBreak--></tp:treatment-sec><tp:treatment-sec sec-type="Remarks"><title>Remarks.</title><p>This species is easily distinguished from all other species of <italic><tp:taxon-name>Symmorphus</tp:taxon-name></italic> by the combination of the following characters: body black, except apical margin of T1, and subapical margins of both T2 and S2 (<xref ref-type="fig" rid="F3">Fig. 17</xref>); clypeal apex deeply emarginated and with acute apical toothed laterally (<xref ref-type="fig" rid="F3">Fig. 18</xref>).</p></tp:treatment-sec><tp:treatment-sec sec-type="Distribution"><title>Distribution.</title><p>China (Tibet).</p></tp:treatment-sec><tp:treatment-sec sec-type="Etymology"><title>Etymology.</title><p>The specific name <italic>nigriclypeus</italic> is the Latin <italic>nigr</italic> (= black) + <italic>clypeus</italic> (=clypeus), which refers to the clypeus in male of the species black.</p></tp:treatment-sec></tp:taxon-treatment>
