# Supplementary material for: The taxonomic accounts of the genus Symmorphus Wesmael (Hymenoptera, Vespidae, Eumeninae) from China, with descriptions of three new species
Source: Zookeys. 2014 Mar 14;(389):9–26. doi: 10.3897/zookeys.389.7045 (PMC3974429; doi:10.3897/zookeys.389.7045)
Supplement: XML Treatment for Symmorphus (Symmorphus) apiciornatus [file zookeys.389.7045-treatment7.xml]

<!DOCTYPE tp:taxon-treatment
  PUBLIC "-//TaxonX//DTD Taxonomic Treatment Publishing DTD v0 20100105//EN" "tax-treatment-NSO.dtd">
<tp:taxon-treatment xmlns:tp="http://www.plazi.org/taxpub"><tp:treatment-meta><mixed-citation publication-type="journal"><person-group><name><surname>Li</surname><given-names>Ting-jing</given-names></name><name><surname>Chen</surname><given-names>Bin</given-names></name></person-group><article-title>The taxonomic accounts of the genus <italic>Symmorphus</italic> Wesmael (Hymenoptera, Vespidae, Eumeninae) from China, with descriptions of three new species</article-title><source>Zookeys</source><day>14</day><month>3</month><year>2014</year><volume>2014</volume><issue>389</issue><fpage>9</fpage><lpage>26</lpage><pub-id pub-id-type="doi">10.3897/zookeys.389.7045</pub-id></mixed-citation></tp:treatment-meta><tp:nomenclature><tp:taxon-name>
                        <tp:taxon-name-part taxon-name-part-type="genus">Symmorphus</tp:taxon-name-part>
                        (<tp:taxon-name-part taxon-name-part-type="subgenus">Symmorphus</tp:taxon-name-part>)
                        <tp:taxon-name-part taxon-name-part-type="species">apiciornatus</tp:taxon-name-part>
                        <object-id xmlns:xlink="http://www.w3.org/1999/xlink" xlink:type="simple">http://species-id.net/wiki/Symmorphus_apiciornatus</object-id>
                    </tp:taxon-name><tp:taxon-authority>(Cameron, 1911)</tp:taxon-authority><tp:nomenclature-citation-list><tp:nomenclature-citation><tp:taxon-name>Ancistrocerus apiciornatus</tp:taxon-name><comment> Cameron, 1911: 288.</comment></tp:nomenclature-citation><tp:nomenclature-citation><tp:taxon-name>Odynerus (Ancistrocerus) apiciornatus</tp:taxon-name><comment> (Cameron): <xref ref-type="bibr" rid="B27">von Schulthess 1934</xref>: 74; Giordani Soika 1941: 232.</comment></tp:nomenclature-citation><tp:nomenclature-citation><tp:taxon-name>Symmorphus apiciornatus</tp:taxon-name><comment> (Cameron): <xref ref-type="bibr" rid="B32">van der Vecht and Fischer 1972</xref>: 119; <xref ref-type="bibr" rid="B9">Giordani Soika 1975</xref>: 150, 156, figs 4, 9; <xref ref-type="bibr" rid="B28">Tsuneki 1977</xref>: 15; <xref ref-type="bibr" rid="B10">Giordani Soika 1986</xref>: 153; <xref ref-type="bibr" rid="B6">Cumming 1989</xref>: 3, 5, 24 (key), 79; <xref ref-type="bibr" rid="B21">Kurzenko 1995</xref>: 316; <xref ref-type="bibr" rid="B19">Kim and Lee 2002</xref>: 286 (key), 295, figs 70-78; <xref ref-type="bibr" rid="B20">2006</xref>: 29 (key), 38-40.</comment></tp:nomenclature-citation><tp:nomenclature-citation><tp:taxon-name>Symmorphus seoulensis</tp:taxon-name><comment> Tsuneki, 1986: 22, figs 66-67, female; <xref ref-type="bibr" rid="B6">Cumming 1989</xref>: 5, 79.</comment></tp:nomenclature-citation></tp:nomenclature-citation-list></tp:nomenclature><tp:treatment-sec sec-type="Material examined"><title>Material examined.</title><p>1♀, China, Beijing, Haidian, 29.IV.1952. Jikun Yang; 1♀, China, Beijing, Gongzhufen, 12.V.1952. Jikun Yang; 1♂, China, Shaanxi Prov., Baoji, Fengxian, Jialing River, 26.V.2007, Xiaoyu, Jiang.</p></tp:treatment-sec><tp:treatment-sec sec-type="Distribution"><title>Distribution.</title><p>China (Beijing, Shaanxi, Fujian, Guangdong, Jiangsu, Sichuan); Russia; South Korea; Japan.</p></tp:treatment-sec><ref-list><ref id="B27"><mixed-citation xmlns:xlink="http://www.w3.org/1999/xlink" xlink:type="simple"><person-group><name name-style="western"><surname>Schulthessi</surname><given-names>A</given-names></name></person-group> (<year>1934</year>) <article-title>Zur kenntnis der Odynerusarten (Hymenoptera:Vespidae) der Japaischen subregion (China, Japan, Formosa, Philippinen).</article-title><source>Arbeiten über morphologische und taxonomische Entomologie aus Berlin–Dahlem</source><volume>1</volume>: <fpage>66</fpage>-<lpage>103</lpage>.</mixed-citation></ref><ref id="B32"><mixed-citation xmlns:xlink="http://www.w3.org/1999/xlink" xlink:type="simple"><person-group><name name-style="western"><surname>van der Vecht</surname><given-names>J</given-names></name><name name-style="western"><surname>Fischer</surname><given-names>FCJ</given-names></name></person-group> (<year>1972</year>) <article-title>Palaearctic Eumenidae.</article-title><source>Hymenopterum Catalogus</source> (<edition>nova editio</edition>) <volume>8</volume>: <fpage>1</fpage>-<lpage>199</lpage>.</mixed-citation></ref><ref id="B9"><mixed-citation xmlns:xlink="http://www.w3.org/1999/xlink" xlink:type="simple"><person-group><name name-style="western"><surname>Giordani Soika</surname><given-names>A</given-names></name></person-group> (<year>1975</year>) <article-title>Revisione dei <italic>Symmorphus</italic> del Giappone.</article-title><source>Bollettino del Museo Civico di Storia Naturale di Venezia</source><volume>27</volume>: <fpage>149</fpage>-<lpage>161</lpage>. <comment>[in Italian]</comment></mixed-citation></ref><ref id="B28"><mixed-citation xmlns:xlink="http://www.w3.org/1999/xlink" xlink:type="simple"><person-group><name name-style="western"><surname>Tsuneki</surname><given-names>K</given-names></name></person-group> (<year>1977</year>) <article-title>Supplements to the Giordani Soika’s “<italic>Symmorphus</italic> in Japan” (Hymenoptera: Eumenidae).</article-title><source>Special Publications of the Japan Hymenopterist Association</source><volume>5</volume>: <fpage>15</fpage>–<lpage>20</lpage>, illust.</mixed-citation></ref><ref id="B10"><mixed-citation xmlns:xlink="http://www.w3.org/1999/xlink" xlink:type="simple"><person-group><name name-style="western"><surname>Giordani Soika</surname><given-names>A</given-names></name></person-group> (<year>1986</year>) <article-title>Eumenidi Paleartici nuovi o poco noti.</article-title><source>Bollettino del Museo Civico di Storia Naturale di Venezia</source><volume>35</volume>: <fpage>91</fpage>-<lpage>162</lpage>. <comment>[in Italian]</comment></mixed-citation></ref><ref id="B6"><mixed-citation xmlns:xlink="http://www.w3.org/1999/xlink" xlink:type="simple"><person-group><name name-style="western"><surname>Cumming</surname><given-names>JM</given-names></name></person-group> (<year>1989</year>) <article-title>Classification and evolution of the eumenine wasp genus <italic>Symmorphus</italic> Wesmael (Hymenoptera: Vespidae).</article-title><source>Memoirs of the Entomological Society of Canada</source><volume>148</volume>: <fpage>1</fpage>-<lpage>168</lpage>. doi: <ext-link ext-link-type="doi" xlink:href="10.4039/entm121148fv" xlink:type="simple">10.4039/entm121148fv</ext-link></mixed-citation></ref><ref id="B21"><mixed-citation xmlns:xlink="http://www.w3.org/1999/xlink" xlink:type="simple"><person-group><name name-style="western"><surname>Kurzenko</surname><given-names>NV</given-names></name></person-group> (<year>1995</year>) <chapter-title>Family Eumenidae.</chapter-title> In: <person-group><name name-style="western"><surname>Lehr</surname><given-names>PA</given-names></name></person-group> (<role>Eds</role>) <source>Key to the Insects of Russian Far East</source><volume>4</volume>. <publisher-name>Nauka</publisher-name>, <publisher-loc>St. Peterburg</publisher-loc>, <fpage>295</fpage>-<lpage>324</lpage>. [in Russian]</mixed-citation></ref><ref id="B19"><mixed-citation xmlns:xlink="http://www.w3.org/1999/xlink" xlink:type="simple"><person-group><name name-style="western"><surname>Kim</surname><given-names>JK</given-names></name><name name-style="western"><surname>Lee</surname><given-names>SG</given-names></name></person-group> (<year>2002</year>) <article-title>Taxonomic review of Korean eumenine wasp genus <italic>Symmorphus</italic> Wesmael (Hymenoptera: Vespidae: Eumeninae).</article-title><source>Insecta Koreana</source><volume>19</volume>(<issue>3–4</issue>): <fpage>283</fpage>-<lpage>297</lpage>.</mixed-citation></ref><ref id="B20"><mixed-citation xmlns:xlink="http://www.w3.org/1999/xlink" xlink:type="simple"><person-group><name name-style="western"><surname>Kim</surname><given-names>JK</given-names></name><name name-style="western"><surname>Lee</surname><given-names>SG</given-names></name></person-group> (<year>2006</year>) <article-title>Taxonomic review of the genus <italic>Symmorphus</italic> Wesmael (Hymenoptera: Vespidae: Eumeninae) from the Far East.</article-title><source>Entomological Research (Seoul)</source><volume>36</volume>(<issue>1</issue>): <fpage>27</fpage>-<lpage>41</lpage>. doi: <ext-link ext-link-type="doi" xlink:href="10.1111/j.1748-5967.2006.00007.x" xlink:type="simple">10.1111/j.1748-5967.2006.00007.x</ext-link></mixed-citation></ref></ref-list></tp:taxon-treatment>
