# Supplementary material for: The taxonomic accounts of the genus Symmorphus Wesmael (Hymenoptera, Vespidae, Eumeninae) from China, with descriptions of three new species
Source: Zookeys. 2014 Mar 14;(389):9–26. doi: 10.3897/zookeys.389.7045 (PMC3974429; doi:10.3897/zookeys.389.7045)
Supplement: XML Treatment for Symmorphus (Symmorphus) bifasciatus [file zookeys.389.7045-treatment9.xml]

<!DOCTYPE tp:taxon-treatment
  PUBLIC "-//TaxonX//DTD Taxonomic Treatment Publishing DTD v0 20100105//EN" "tax-treatment-NSO.dtd">
<tp:taxon-treatment xmlns:tp="http://www.plazi.org/taxpub"><tp:treatment-meta><mixed-citation publication-type="journal"><person-group><name><surname>Li</surname><given-names>Ting-jing</given-names></name><name><surname>Chen</surname><given-names>Bin</given-names></name></person-group><article-title>The taxonomic accounts of the genus <italic>Symmorphus</italic> Wesmael (Hymenoptera, Vespidae, Eumeninae) from China, with descriptions of three new species</article-title><source>Zookeys</source><day>14</day><month>3</month><year>2014</year><volume>2014</volume><issue>389</issue><fpage>9</fpage><lpage>26</lpage><pub-id pub-id-type="doi">10.3897/zookeys.389.7045</pub-id></mixed-citation></tp:treatment-meta><tp:nomenclature><tp:taxon-name>
                        <tp:taxon-name-part taxon-name-part-type="genus">Symmorphus</tp:taxon-name-part>
                        (<tp:taxon-name-part taxon-name-part-type="subgenus">Symmorphus</tp:taxon-name-part>)
                        <tp:taxon-name-part taxon-name-part-type="species">bifasciatus</tp:taxon-name-part>
                        <object-id xmlns:xlink="http://www.w3.org/1999/xlink" xlink:type="simple">http://species-id.net/wiki/Symmorphus_bifasciatus</object-id>
                    </tp:taxon-name><tp:taxon-authority>(Linnaeus, 1761)</tp:taxon-authority><tp:nomenclature-citation-list><tp:nomenclature-citation><tp:taxon-name>Vespa bifasciata</tp:taxon-name><comment> Linnaeus, 1761: 419; <xref ref-type="bibr" rid="B26">Richards 1935</xref>: 163.</comment></tp:nomenclature-citation><tp:nomenclature-citation><tp:taxon-name>Symmorphus bifasciatus</tp:taxon-name><comment> (Linnaeus): <xref ref-type="bibr" rid="B32">van der Vecht and Fischer 1972</xref>: 119 (cat.); <xref ref-type="bibr" rid="B23">Li 1985</xref>: 115 (key), 117; <xref ref-type="bibr" rid="B6">Cumming 1989</xref>: 3, 5, 24 (key), 57; <xref ref-type="bibr" rid="B21">Kurzenko 1995</xref>: 315; <xref ref-type="bibr" rid="B19">Kim and Lee 2002</xref>: 285 (key), 292, figs 48–54; <xref ref-type="bibr" rid="B20">2006</xref>: 28 (key), 37-38.</comment></tp:nomenclature-citation><tp:nomenclature-citation><tp:taxon-name>Vespa sinuata</tp:taxon-name><comment> Fabricius, 1793: 270; <xref ref-type="bibr" rid="B6">Cumming 1989</xref>: 5, 57.</comment></tp:nomenclature-citation><tp:nomenclature-citation><tp:taxon-name>Odynerus sinuatus</tp:taxon-name><comment> var. <italic>mutinensis</italic> Baldini, 1894: 78, pl. III fig. 6; <xref ref-type="bibr" rid="B6">Cumming 1989</xref>: 5, 57.</comment></tp:nomenclature-citation><tp:nomenclature-citation><tp:taxon-name>Symmorphus sparsus</tp:taxon-name><comment> Morawitz, 1895: 490; <xref ref-type="bibr" rid="B6">Cumming 1989</xref>: 5, 57.</comment></tp:nomenclature-citation><tp:nomenclature-citation><tp:taxon-name>Symmorphus sinuatissimus</tp:taxon-name><comment> Richards, 1935: 162; <xref ref-type="bibr" rid="B7">Giordani Soika 1963</xref>: 123; <xref ref-type="bibr" rid="B6">Cumming 1989</xref>: 5, 57.</comment></tp:nomenclature-citation><!--PageBreak--><tp:nomenclature-citation><tp:taxon-name>Symmorphus mutinensis</tp:taxon-name><comment> Baldamus: <xref ref-type="bibr" rid="B32">van der Vecht and Fischer 1972</xref>: 122 (cat.); <xref ref-type="bibr" rid="B6">Cumming 1989</xref>: 5, 57.</comment></tp:nomenclature-citation><tp:nomenclature-citation><tp:taxon-name>Symmorphus mutinensis auster</tp:taxon-name><comment> Giordani Soika, 1975: 150, 160; <xref ref-type="bibr" rid="B6">Cumming 1989</xref>: 5, 57.</comment></tp:nomenclature-citation><tp:nomenclature-citation><tp:taxon-name>Symmorphus mutinensis yezoanus</tp:taxon-name><comment> Tsuneki, 1977: 16; <xref ref-type="bibr" rid="B6">Cumming 1989</xref>: 5, 57.</comment></tp:nomenclature-citation></tp:nomenclature-citation-list></tp:nomenclature><tp:treatment-sec sec-type="Material examined"><title>Material examined.</title><p>1♂, China, Chongqing, Jiangjin, Simianshan National Nature Reserve, 6.V.2012, Ju You.</p></tp:treatment-sec><tp:treatment-sec sec-type="Distribution"><title>Distribution.</title><p>China (Jiangsu, Chongqing); Europe, eastward to northeastern Siberia and Far Eastern Russia; Kyrgyzstan; Kazahkstan; Korea; Japan.</p></tp:treatment-sec><ref-list><ref id="B26"><mixed-citation xmlns:xlink="http://www.w3.org/1999/xlink" xlink:type="simple"><person-group><name name-style="western"><surname>Richards</surname><given-names>OW</given-names></name></person-group> (<year>1935</year>) <article-title>Notes on the nomenclature of the Aculeate Hymenoptera, with special reference to British genera and species.</article-title><source>Transactions of the Entomological Society of London</source><volume>83</volume>: <fpage>143</fpage>-<lpage>176</lpage>. doi: <ext-link ext-link-type="doi" xlink:href="10.1111/j.1365-2311.1935.tb00420.x" xlink:type="simple">10.1111/j.1365-2311.1935.tb00420.x</ext-link></mixed-citation></ref><ref id="B32"><mixed-citation xmlns:xlink="http://www.w3.org/1999/xlink" xlink:type="simple"><person-group><name name-style="western"><surname>van der Vecht</surname><given-names>J</given-names></name><name name-style="western"><surname>Fischer</surname><given-names>FCJ</given-names></name></person-group> (<year>1972</year>) <article-title>Palaearctic Eumenidae.</article-title><source>Hymenopterum Catalogus</source> (<edition>nova editio</edition>) <volume>8</volume>: <fpage>1</fpage>-<lpage>199</lpage>.</mixed-citation></ref><ref id="B23"><mixed-citation xmlns:xlink="http://www.w3.org/1999/xlink" xlink:type="simple"><person-group><name name-style="western"><surname>Li</surname><given-names>TS</given-names></name></person-group> (<year>1985</year>) <source>Economic insect fauna of China</source>. <issue>Fasc. 30</issue>. <chapter-title>Hymenoptera: Vespoidea</chapter-title>. <source>Economic Insect Fauna of China</source>, <publisher-name>Science Press</publisher-name>, <publisher-loc>Beijing, China</publisher-loc>, i–vii, <fpage>1</fpage>–<lpage>159</lpage>. <comment>[in Chinese]</comment></mixed-citation></ref><ref id="B6"><mixed-citation xmlns:xlink="http://www.w3.org/1999/xlink" xlink:type="simple"><person-group><name name-style="western"><surname>Cumming</surname><given-names>JM</given-names></name></person-group> (<year>1989</year>) <article-title>Classification and evolution of the eumenine wasp genus <italic>Symmorphus</italic> Wesmael (Hymenoptera: Vespidae).</article-title><source>Memoirs of the Entomological Society of Canada</source><volume>148</volume>: <fpage>1</fpage>-<lpage>168</lpage>. doi: <ext-link ext-link-type="doi" xlink:href="10.4039/entm121148fv" xlink:type="simple">10.4039/entm121148fv</ext-link></mixed-citation></ref><ref id="B21"><mixed-citation xmlns:xlink="http://www.w3.org/1999/xlink" xlink:type="simple"><person-group><name name-style="western"><surname>Kurzenko</surname><given-names>NV</given-names></name></person-group> (<year>1995</year>) <chapter-title>Family Eumenidae.</chapter-title> In: <person-group><name name-style="western"><surname>Lehr</surname><given-names>PA</given-names></name></person-group> (<role>Eds</role>) <source>Key to the Insects of Russian Far East</source><volume>4</volume>. <publisher-name>Nauka</publisher-name>, <publisher-loc>St. Peterburg</publisher-loc>, <fpage>295</fpage>-<lpage>324</lpage>. [in Russian]</mixed-citation></ref><ref id="B19"><mixed-citation xmlns:xlink="http://www.w3.org/1999/xlink" xlink:type="simple"><person-group><name name-style="western"><surname>Kim</surname><given-names>JK</given-names></name><name name-style="western"><surname>Lee</surname><given-names>SG</given-names></name></person-group> (<year>2002</year>) <article-title>Taxonomic review of Korean eumenine wasp genus <italic>Symmorphus</italic> Wesmael (Hymenoptera: Vespidae: Eumeninae).</article-title><source>Insecta Koreana</source><volume>19</volume>(<issue>3–4</issue>): <fpage>283</fpage>-<lpage>297</lpage>.</mixed-citation></ref><ref id="B20"><mixed-citation xmlns:xlink="http://www.w3.org/1999/xlink" xlink:type="simple"><person-group><name name-style="western"><surname>Kim</surname><given-names>JK</given-names></name><name name-style="western"><surname>Lee</surname><given-names>SG</given-names></name></person-group> (<year>2006</year>) <article-title>Taxonomic review of the genus <italic>Symmorphus</italic> Wesmael (Hymenoptera: Vespidae: Eumeninae) from the Far East.</article-title><source>Entomological Research (Seoul)</source><volume>36</volume>(<issue>1</issue>): <fpage>27</fpage>-<lpage>41</lpage>. doi: <ext-link ext-link-type="doi" xlink:href="10.1111/j.1748-5967.2006.00007.x" xlink:type="simple">10.1111/j.1748-5967.2006.00007.x</ext-link></mixed-citation></ref><ref id="B7"><mixed-citation xmlns:xlink="http://www.w3.org/1999/xlink" xlink:type="simple"><person-group><name name-style="western"><surname>Giordani Soika</surname><given-names>A</given-names></name></person-group> (<year>1963</year>) <article-title>Noutale vespidologicae XIX. <italic>Symmoprphus</italic> Palearctici nouvi o poco noti.</article-title><source>Bollettino della Societa Entomologica Italiana</source><volume>93</volume>: <fpage>122</fpage>-<lpage>126</lpage>. <comment>[in Italian]</comment></mixed-citation></ref></ref-list></tp:taxon-treatment>
