# Supplementary material for: The taxonomic accounts of the genus Symmorphus Wesmael (Hymenoptera, Vespidae, Eumeninae) from China, with descriptions of three new species
Source: Zookeys. 2014 Mar 14;(389):9–26. doi: 10.3897/zookeys.389.7045 (PMC3974429; doi:10.3897/zookeys.389.7045)
Supplement: XML Treatment for Symmorphus (Symmorphus) fuscipes [file zookeys.389.7045-treatment11.xml]

<!DOCTYPE tp:taxon-treatment
  PUBLIC "-//TaxonX//DTD Taxonomic Treatment Publishing DTD v0 20100105//EN" "tax-treatment-NSO.dtd">
<tp:taxon-treatment xmlns:tp="http://www.plazi.org/taxpub"><tp:treatment-meta><mixed-citation publication-type="journal"><person-group><name><surname>Li</surname><given-names>Ting-jing</given-names></name><name><surname>Chen</surname><given-names>Bin</given-names></name></person-group><article-title>The taxonomic accounts of the genus <italic>Symmorphus</italic> Wesmael (Hymenoptera, Vespidae, Eumeninae) from China, with descriptions of three new species</article-title><source>Zookeys</source><day>14</day><month>3</month><year>2014</year><volume>2014</volume><issue>389</issue><fpage>9</fpage><lpage>26</lpage><pub-id pub-id-type="doi">10.3897/zookeys.389.7045</pub-id></mixed-citation></tp:treatment-meta><tp:nomenclature><tp:taxon-name>
                        <tp:taxon-name-part taxon-name-part-type="genus">Symmorphus</tp:taxon-name-part>
                        (<tp:taxon-name-part taxon-name-part-type="subgenus">Symmorphus</tp:taxon-name-part>)
                        <tp:taxon-name-part taxon-name-part-type="species">fuscipes</tp:taxon-name-part>
                        <object-id xmlns:xlink="http://www.w3.org/1999/xlink" xlink:type="simple">http://species-id.net/wiki/Symmorphus_fuscipes</object-id>
                    </tp:taxon-name><tp:taxon-authority>(Herrich-Schaeffer, 1838)</tp:taxon-authority><tp:taxon-status xmlns:xlink="http://www.w3.org/1999/xlink" xlink:type="simple">new record</tp:taxon-status><tp:nomenclature-citation-list><tp:nomenclature-citation><tp:taxon-name>Odynerus fuscipes</tp:taxon-name><comment> Herrich-Schaeffer, 1838: 18, pl. 18; <xref ref-type="bibr" rid="B6">Cumming 1989</xref>: 77 (designation of neotype).</comment></tp:nomenclature-citation><tp:nomenclature-citation><tp:taxon-name>Symmorphus karelicus</tp:taxon-name><comment> Morawitz, 1895: 490.</comment></tp:nomenclature-citation><tp:nomenclature-citation><tp:taxon-name>Symmorphus fuscipes</tp:taxon-name><comment> (Herrich-Schaeffer): <xref ref-type="bibr" rid="B32">van der Vecht and Fischer 1972</xref>: 121 (cat.); <xref ref-type="bibr" rid="B6">Cumming 1989</xref>: 3, 5, 22 (key), 77; <xref ref-type="bibr" rid="B20">Kim and Lee 2006</xref>: 28 (key), 31.</comment></tp:nomenclature-citation></tp:nomenclature-citation-list></tp:nomenclature><tp:treatment-sec sec-type="Material examined"><title>Material examined.</title><p>2♀♀, China, Liaoning Prov., Liaoyang, Gongchangling, Anping, 7.VII.2012.Ju You; 1♀, China, Jilin Prov., Changchun, Dehui, Xiajiadian, 28.VI.2012, Ju You; 1♀, China, Jilin Prov., Baishan, Linjiang, Naozhi Town, 7.VII.2012, Ju You.</p></tp:treatment-sec><tp:treatment-sec sec-type="Distribution"><title>Distribution.</title><p>China (new record: Liaoning, Jilin); Norway; Sweden; Finland; Netherlands; Germany; Austria; Belarus; Mongolia; Russia.</p><!--PageBreak--></tp:treatment-sec><ref-list><ref id="B6"><mixed-citation xmlns:xlink="http://www.w3.org/1999/xlink" xlink:type="simple"><person-group><name name-style="western"><surname>Cumming</surname><given-names>JM</given-names></name></person-group> (<year>1989</year>) <article-title>Classification and evolution of the eumenine wasp genus <italic>Symmorphus</italic> Wesmael (Hymenoptera: Vespidae).</article-title><source>Memoirs of the Entomological Society of Canada</source><volume>148</volume>: <fpage>1</fpage>-<lpage>168</lpage>. doi: <ext-link ext-link-type="doi" xlink:href="10.4039/entm121148fv" xlink:type="simple">10.4039/entm121148fv</ext-link></mixed-citation></ref><ref id="B32"><mixed-citation xmlns:xlink="http://www.w3.org/1999/xlink" xlink:type="simple"><person-group><name name-style="western"><surname>van der Vecht</surname><given-names>J</given-names></name><name name-style="western"><surname>Fischer</surname><given-names>FCJ</given-names></name></person-group> (<year>1972</year>) <article-title>Palaearctic Eumenidae.</article-title><source>Hymenopterum Catalogus</source> (<edition>nova editio</edition>) <volume>8</volume>: <fpage>1</fpage>-<lpage>199</lpage>.</mixed-citation></ref><ref id="B20"><mixed-citation xmlns:xlink="http://www.w3.org/1999/xlink" xlink:type="simple"><person-group><name name-style="western"><surname>Kim</surname><given-names>JK</given-names></name><name name-style="western"><surname>Lee</surname><given-names>SG</given-names></name></person-group> (<year>2006</year>) <article-title>Taxonomic review of the genus <italic>Symmorphus</italic> Wesmael (Hymenoptera: Vespidae: Eumeninae) from the Far East.</article-title><source>Entomological Research (Seoul)</source><volume>36</volume>(<issue>1</issue>): <fpage>27</fpage>-<lpage>41</lpage>. doi: <ext-link ext-link-type="doi" xlink:href="10.1111/j.1748-5967.2006.00007.x" xlink:type="simple">10.1111/j.1748-5967.2006.00007.x</ext-link></mixed-citation></ref></ref-list></tp:taxon-treatment>
