# Supplementary material for: The taxonomic accounts of the genus Symmorphus Wesmael (Hymenoptera, Vespidae, Eumeninae) from China, with descriptions of three new species
Source: Zookeys. 2014 Mar 14;(389):9–26. doi: 10.3897/zookeys.389.7045 (PMC3974429; doi:10.3897/zookeys.389.7045)
Supplement: XML Treatment for Symmorphus (Symmorphus) mizuhonis [file zookeys.389.7045-treatment14.xml]

<!DOCTYPE tp:taxon-treatment
  PUBLIC "-//TaxonX//DTD Taxonomic Treatment Publishing DTD v0 20100105//EN" "tax-treatment-NSO.dtd">
<tp:taxon-treatment xmlns:tp="http://www.plazi.org/taxpub"><tp:treatment-meta><mixed-citation publication-type="journal"><person-group><name><surname>Li</surname><given-names>Ting-jing</given-names></name><name><surname>Chen</surname><given-names>Bin</given-names></name></person-group><article-title>The taxonomic accounts of the genus <italic>Symmorphus</italic> Wesmael (Hymenoptera, Vespidae, Eumeninae) from China, with descriptions of three new species</article-title><source>Zookeys</source><day>14</day><month>3</month><year>2014</year><volume>2014</volume><issue>389</issue><fpage>9</fpage><lpage>26</lpage><pub-id pub-id-type="doi">10.3897/zookeys.389.7045</pub-id></mixed-citation></tp:treatment-meta><tp:nomenclature><tp:taxon-name>
                        <tp:taxon-name-part taxon-name-part-type="genus">Symmorphus</tp:taxon-name-part>
                        (<tp:taxon-name-part taxon-name-part-type="subgenus">Symmorphus</tp:taxon-name-part>)
                        <tp:taxon-name-part taxon-name-part-type="species">mizuhonis</tp:taxon-name-part>
                        <object-id xmlns:xlink="http://www.w3.org/1999/xlink" xlink:type="simple">http://species-id.net/wiki/Symmorphus_mizuhonis</object-id>
                    </tp:taxon-name><tp:taxon-authority>Tsuneki, 1977</tp:taxon-authority><tp:nomenclature-citation-list><tp:nomenclature-citation><tp:taxon-name>Symmorphus mizuhonis</tp:taxon-name><comment> Tsuneki, 1977: 15-20; <xref ref-type="bibr" rid="B6">Cumming 1989</xref>: 3, 5, 22 (key), 54; <xref ref-type="bibr" rid="B21">Kurzenko 1995</xref>: 316; Kim and Yoon 1996: 205; <xref ref-type="bibr" rid="B19">Kim and Lee 2002</xref>: 285 (key), 287, figs 14-18; <xref ref-type="bibr" rid="B20">2006</xref>: 28 (key), 31-32; <xref ref-type="bibr" rid="B4">Castro and Dvořák 2009</xref>: 300.</comment></tp:nomenclature-citation><tp:nomenclature-citation><tp:taxon-name>Symmorphus kurentzovi</tp:taxon-name><comment> Kurzenko, 1981: 104, figs 111-116; <xref ref-type="bibr" rid="B6">Cumming 1989</xref>: 5, 54.</comment></tp:nomenclature-citation><tp:nomenclature-citation><tp:taxon-name>Symmorphus iiyamai</tp:taxon-name><comment> Tsuneki, 1986: 26 (key), fig. 70, male; <xref ref-type="bibr" rid="B6">Cumming 1989</xref>: 5, 54.</comment></tp:nomenclature-citation><tp:nomenclature-citation><tp:taxon-name>Symmorphus shiroyamai</tp:taxon-name><comment> Tsuneki, 1986: 26 (key), 27, fig. 71, male; <xref ref-type="bibr" rid="B6">Cumming 1989</xref>: 5, 54.</comment></tp:nomenclature-citation><tp:nomenclature-citation><tp:taxon-name>Symmorphus piceanus</tp:taxon-name><comment> Tsuneki, 1986: 26 (key), 27, fig. 72; <xref ref-type="bibr" rid="B6">Cumming 1989</xref>: 5, 54.</comment></tp:nomenclature-citation><tp:nomenclature-citation><tp:taxon-name>Symmorphus sassai</tp:taxon-name><comment> Tsuneki, 1986: 26 (key), 27, fig. 73; <xref ref-type="bibr" rid="B6">Cumming 1989</xref>: 5, 54.</comment></tp:nomenclature-citation></tp:nomenclature-citation-list></tp:nomenclature><tp:treatment-sec sec-type="Material examined"><title>Material examined.</title><p>2♀♀4♂♂, China, Yunnan Prov., Diqing, Deqin, Near the county, 19.VII.2011, Tingjing Li; 4♀♀, China, Yunnan Prov., Dali, Yunlong, Tianchi, 9.VII.2011, Tingjing Li.</p></tp:treatment-sec><tp:treatment-sec sec-type="Distribution"><title>Distribution.</title><p>China (Yunnan, Sichuan, Taiwan); Russia: Irkutsk, Primorskij Krai; Kazahkstan; North Korea; Japan.</p><!--PageBreak--></tp:treatment-sec><ref-list><ref id="B6"><mixed-citation xmlns:xlink="http://www.w3.org/1999/xlink" xlink:type="simple"><person-group><name name-style="western"><surname>Cumming</surname><given-names>JM</given-names></name></person-group> (<year>1989</year>) <article-title>Classification and evolution of the eumenine wasp genus <italic>Symmorphus</italic> Wesmael (Hymenoptera: Vespidae).</article-title><source>Memoirs of the Entomological Society of Canada</source><volume>148</volume>: <fpage>1</fpage>-<lpage>168</lpage>. doi: <ext-link ext-link-type="doi" xlink:href="10.4039/entm121148fv" xlink:type="simple">10.4039/entm121148fv</ext-link></mixed-citation></ref><ref id="B21"><mixed-citation xmlns:xlink="http://www.w3.org/1999/xlink" xlink:type="simple"><person-group><name name-style="western"><surname>Kurzenko</surname><given-names>NV</given-names></name></person-group> (<year>1995</year>) <chapter-title>Family Eumenidae.</chapter-title> In: <person-group><name name-style="western"><surname>Lehr</surname><given-names>PA</given-names></name></person-group> (<role>Eds</role>) <source>Key to the Insects of Russian Far East</source><volume>4</volume>. <publisher-name>Nauka</publisher-name>, <publisher-loc>St. Peterburg</publisher-loc>, <fpage>295</fpage>-<lpage>324</lpage>. [in Russian]</mixed-citation></ref><ref id="B19"><mixed-citation xmlns:xlink="http://www.w3.org/1999/xlink" xlink:type="simple"><person-group><name name-style="western"><surname>Kim</surname><given-names>JK</given-names></name><name name-style="western"><surname>Lee</surname><given-names>SG</given-names></name></person-group> (<year>2002</year>) <article-title>Taxonomic review of Korean eumenine wasp genus <italic>Symmorphus</italic> Wesmael (Hymenoptera: Vespidae: Eumeninae).</article-title><source>Insecta Koreana</source><volume>19</volume>(<issue>3–4</issue>): <fpage>283</fpage>-<lpage>297</lpage>.</mixed-citation></ref><ref id="B20"><mixed-citation xmlns:xlink="http://www.w3.org/1999/xlink" xlink:type="simple"><person-group><name name-style="western"><surname>Kim</surname><given-names>JK</given-names></name><name name-style="western"><surname>Lee</surname><given-names>SG</given-names></name></person-group> (<year>2006</year>) <article-title>Taxonomic review of the genus <italic>Symmorphus</italic> Wesmael (Hymenoptera: Vespidae: Eumeninae) from the Far East.</article-title><source>Entomological Research (Seoul)</source><volume>36</volume>(<issue>1</issue>): <fpage>27</fpage>-<lpage>41</lpage>. doi: <ext-link ext-link-type="doi" xlink:href="10.1111/j.1748-5967.2006.00007.x" xlink:type="simple">10.1111/j.1748-5967.2006.00007.x</ext-link></mixed-citation></ref><ref id="B4"><mixed-citation xmlns:xlink="http://www.w3.org/1999/xlink" xlink:type="simple"><person-group><name name-style="western"><surname>Castro</surname><given-names>L</given-names></name><name name-style="western"><surname>Dvorak</surname><given-names>L</given-names></name></person-group> (<year>2009</year>) <article-title>New and noteworthy records of vespid wasps (Hymenoptera: Vespidae) from the Palaearctic region (II).</article-title><source>Boletin de la SEA</source><volume>44</volume>: <fpage>295</fpage>-<lpage>304</lpage>.</mixed-citation></ref></ref-list></tp:taxon-treatment>
