# Supplementary material for: The taxonomic accounts of the genus Symmorphus Wesmael (Hymenoptera, Vespidae, Eumeninae) from China, with descriptions of three new species
Source: Zookeys. 2014 Mar 14;(389):9–26. doi: 10.3897/zookeys.389.7045 (PMC3974429; doi:10.3897/zookeys.389.7045)
Supplement: XML Treatment for Symmorphus (Symmorphus) sublaevis [file zookeys.389.7045-treatment17.xml]

<!DOCTYPE tp:taxon-treatment
  PUBLIC "-//TaxonX//DTD Taxonomic Treatment Publishing DTD v0 20100105//EN" "tax-treatment-NSO.dtd">
<tp:taxon-treatment xmlns:tp="http://www.plazi.org/taxpub"><tp:treatment-meta><mixed-citation publication-type="journal"><person-group><name><surname>Li</surname><given-names>Ting-jing</given-names></name><name><surname>Chen</surname><given-names>Bin</given-names></name></person-group><article-title>The taxonomic accounts of the genus <italic>Symmorphus</italic> Wesmael (Hymenoptera, Vespidae, Eumeninae) from China, with descriptions of three new species</article-title><source>Zookeys</source><day>14</day><month>3</month><year>2014</year><volume>2014</volume><issue>389</issue><fpage>9</fpage><lpage>26</lpage><pub-id pub-id-type="doi">10.3897/zookeys.389.7045</pub-id></mixed-citation></tp:treatment-meta><tp:nomenclature><tp:taxon-name>
                        <tp:taxon-name-part taxon-name-part-type="genus">Symmorphus</tp:taxon-name-part>
                        (<tp:taxon-name-part taxon-name-part-type="subgenus">Symmorphus</tp:taxon-name-part>)
                        <tp:taxon-name-part taxon-name-part-type="species">sublaevis</tp:taxon-name-part>
                        <object-id xmlns:xlink="http://www.w3.org/1999/xlink" xlink:type="simple">http://species-id.net/wiki/Symmorphus_sublaevis</object-id>
                    </tp:taxon-name><tp:taxon-authority>Kostylev, 1940</tp:taxon-authority><tp:taxon-status xmlns:xlink="http://www.w3.org/1999/xlink" xlink:type="simple">new record</tp:taxon-status><tp:nomenclature-citation-list><tp:nomenclature-citation><tp:taxon-name>Odynerus sublaevis</tp:taxon-name><comment> Kostylev, 1940: 40.</comment></tp:nomenclature-citation><tp:nomenclature-citation><tp:taxon-name>Symmorphus sparsus</tp:taxon-name><comment> Morawitz: <xref ref-type="bibr" rid="B7">Giordani Soika 1963</xref>: 123. Misidentification.</comment></tp:nomenclature-citation><tp:nomenclature-citation><tp:taxon-name>Symmorphus sublaevis</tp:taxon-name><comment> (Kostylev): <xref ref-type="bibr" rid="B32">van der Vecht and Fischer 1972</xref>: 122 (cat.); <xref ref-type="bibr" rid="B6">Cumming 1989</xref>: 3, 5, 24 (key), 68.</comment></tp:nomenclature-citation></tp:nomenclature-citation-list></tp:nomenclature><tp:treatment-sec sec-type="Material examined"><title>Material examined.</title><p>5♂♂, China, Ningxia, Jingyuan, Xixia Forest, 15–16.VII.2008, Xiumin Li; 1♂, China, Ningxia, Longde, Sutai Forest, 1–2,VII.2008, Xinpu Wang; 1♂, China, Ningxia, Guyuan, Lvyan Forest, 9–10.VII.2008, Guodong Ren.</p></tp:treatment-sec><tp:treatment-sec sec-type="Distribution"><title>Distribution.</title><p>China (new record: Ningxia); Kyrgyzstan; Kazahkstan.</p></tp:treatment-sec><ref-list><ref id="B7"><mixed-citation xmlns:xlink="http://www.w3.org/1999/xlink" xlink:type="simple"><person-group><name name-style="western"><surname>Giordani Soika</surname><given-names>A</given-names></name></person-group> (<year>1963</year>) <article-title>Noutale vespidologicae XIX. <italic>Symmoprphus</italic> Palearctici nouvi o poco noti.</article-title><source>Bollettino della Societa Entomologica Italiana</source><volume>93</volume>: <fpage>122</fpage>-<lpage>126</lpage>. <comment>[in Italian]</comment></mixed-citation></ref><ref id="B32"><mixed-citation xmlns:xlink="http://www.w3.org/1999/xlink" xlink:type="simple"><person-group><name name-style="western"><surname>van der Vecht</surname><given-names>J</given-names></name><name name-style="western"><surname>Fischer</surname><given-names>FCJ</given-names></name></person-group> (<year>1972</year>) <article-title>Palaearctic Eumenidae.</article-title><source>Hymenopterum Catalogus</source> (<edition>nova editio</edition>) <volume>8</volume>: <fpage>1</fpage>-<lpage>199</lpage>.</mixed-citation></ref><ref id="B6"><mixed-citation xmlns:xlink="http://www.w3.org/1999/xlink" xlink:type="simple"><person-group><name name-style="western"><surname>Cumming</surname><given-names>JM</given-names></name></person-group> (<year>1989</year>) <article-title>Classification and evolution of the eumenine wasp genus <italic>Symmorphus</italic> Wesmael (Hymenoptera: Vespidae).</article-title><source>Memoirs of the Entomological Society of Canada</source><volume>148</volume>: <fpage>1</fpage>-<lpage>168</lpage>. doi: <ext-link ext-link-type="doi" xlink:href="10.4039/entm121148fv" xlink:type="simple">10.4039/entm121148fv</ext-link></mixed-citation></ref></ref-list></tp:taxon-treatment>
