# Supplementary material for: The taxonomic accounts of the genus Symmorphus Wesmael (Hymenoptera, Vespidae, Eumeninae) from China, with descriptions of three new species
Source: Zookeys. 2014 Mar 14;(389):9–26. doi: 10.3897/zookeys.389.7045 (PMC3974429; doi:10.3897/zookeys.389.7045)
Supplement: XML Treatment for Symmorphus (Symmorphus) yananensis [file zookeys.389.7045-treatment19.xml]

<!DOCTYPE tp:taxon-treatment
  PUBLIC "-//TaxonX//DTD Taxonomic Treatment Publishing DTD v0 20100105//EN" "tax-treatment-NSO.dtd">
<tp:taxon-treatment xmlns:tp="http://www.plazi.org/taxpub"><tp:treatment-meta><mixed-citation publication-type="journal"><person-group><name><surname>Li</surname><given-names>Ting-jing</given-names></name><name><surname>Chen</surname><given-names>Bin</given-names></name></person-group><article-title>The taxonomic accounts of the genus <italic>Symmorphus</italic> Wesmael (Hymenoptera, Vespidae, Eumeninae) from China, with descriptions of three new species</article-title><source>Zookeys</source><day>14</day><month>3</month><year>2014</year><volume>2014</volume><issue>389</issue><fpage>9</fpage><lpage>26</lpage><pub-id pub-id-type="doi">10.3897/zookeys.389.7045</pub-id></mixed-citation></tp:treatment-meta><tp:nomenclature><tp:taxon-name>
                        <tp:taxon-name-part taxon-name-part-type="genus">Symmorphus</tp:taxon-name-part>
                        (<tp:taxon-name-part taxon-name-part-type="subgenus">Symmorphus</tp:taxon-name-part>)
                        <tp:taxon-name-part taxon-name-part-type="species">yananensis</tp:taxon-name-part>
                        <object-id xmlns:xlink="http://www.w3.org/1999/xlink" xlink:type="simple">http://species-id.net/wiki/Symmorphus_yananensis</object-id>
                    </tp:taxon-name><tp:taxon-authority>Gusenleitner, 2002</tp:taxon-authority><tp:nomenclature-citation-list><tp:nomenclature-citation><tp:taxon-name>Symmorphus yananensis</tp:taxon-name><comment> Gusenleitner, 2002: 345.</comment></tp:nomenclature-citation></tp:nomenclature-citation-list></tp:nomenclature><tp:treatment-sec sec-type="Material examined"><title>Material examined.</title><p>No specimens examined.</p></tp:treatment-sec><tp:treatment-sec sec-type="Distribution"><title>Distribution.</title><p>China (Shaanxi).</p></tp:treatment-sec></tp:taxon-treatment>
